# Supplementary material for: Fabrication of Dragee Containing Spirulina platensis Microalgae to Enrich Corn Snack and Evaluate Its Sensorial, Physicochemical and Nutritional Properties
Source: Foods. 2022 Jun 27;11(13):1909. doi: 10.3390/foods11131909 (PMC9265436; doi:10.3390/foods11131909)
Supplement: Supplementary file 1 [file foods-11-01909-s001.zip]

Archive with 1 entries (1 files):
- foods-1753824-supplementary.pdf
